# Supplementary material for: Epigenetic regulator UHRF1 orchestrates proinflammatory gene expression in rheumatoid arthritis in a suppressive manner
Source: J Clin Invest. 2022 Jun 1;132(11):e150533. doi: 10.1172/JCI150533 (PMC9151705; doi:10.1172/JCI150533)
Supplement: Supplemental table 3 [file jci-132-150533-s157.xlsx]

## Sheet: UP
Up-regulated gene
SF (-) Chondrocyte (+) HSC (+)	SF (+) Chondrocyte (-) HSC (+)	SF (+) Chondrocyte (+) HSC (-)	SF (+) Chondrocyte(+) HSC (+)
Igfbp6	Fam110c	Slc47a1	Xlr
Parm1	Iigp1	Gm19757	3830403N18Rik
Xaf1	Clec11a	Tnn
Apol9a	Cfb	Trp63
Dhx58		Asb5
H2-T23		Car6
Ifi44		Lcn2
Bst2		A430078G23Rik
Irf7		Saa3
Oasl2		Glipr1
Trap1a		Gm10845
		9930013L23Rik
		Cdkn2a
		Mnd1
		Actg2
		Rpl39l
		Bdnf
		Psmb8

## Sheet: DOWN
Down-regulated gene
SF (-) Chondrocyte (+) HSC (+)	SF (+) Chondrocyte (-) HSC (+)	SF (+) Chondrocyte (+) HSC (-)	SF (+) Chondrocyte(+) HSC (+)
	8430408G22Rik		UHRF1
	St8sia4
	Blnk
	Ppargc1a
	2610307P16Rik
