# Supplementary material for: Epigenetic regulator UHRF1 orchestrates proinflammatory gene expression in rheumatoid arthritis in a suppressive manner
Source: J Clin Invest. 2022 Jun 1;132(11):e150533. doi: 10.1172/JCI150533 (PMC9151705; doi:10.1172/JCI150533)
Supplement: Supplemental table 4 [file jci-132-150533-s158.xlsx]

## Sheet: Sheet1
Supplemental Table 4
Murine Primers for qPCR amplification
Gene	Forward (5'-3')	Reverse (5'-3')
Rplp0	TTCCAGGCTTTGGGCATCA	ATGTTCAGCATGTTCAGCAGTGTG
Uhrf1	CCACACCGTGAACTCTCTGTC	GGCGCACATCATAATCGAAGA
Cdh11	GACTTGTGAATGGGACTCGG	GTCTTCAAAGGGCCACAAAG
Col6a1	CAAGTACTTCGGGAAAGGCA	CATGGTTCCTTGTAGCCCTC
Tnfsf11	TCCTGAGACTCCATGAAAACG	CCCACAATGTGTTGCAGTTC
CD68	CATCCCCACCTGTCTCTCTC	ACATTGTATTCCACCGCCAT
Emr1	GGATGTACAGATGGGGGATG	GGAAGCCTCGTTTACAGGTG
Tnfrsf11a	CCAGGAGAGGCATTATGAGCA	ACTGTCGGAGGTAGGAGTGC
Ccl20	GCCTCTCGTACATACAGACGC	CCAGTTCTGCTTTGGATCAGC
Csf3	ATGGCTCAACTTTCTGCCCAG	CTGACAGTGACCAGGGGAAC
Tnfsf9	CGGCGCTCCTCAGAGATAC	ATCCCGAACATTAACCGCAGG
Ccl5	GCTGCTTTGCCTACCTCTCC	TCGAGTGACAAACACGACTGC
Il2rb	TGGAGCCTGTCCCTCTACG	TCCACATGCAAGAGACATTGG
Acp5	CACTCCCACCCTGAGATTTGT	CATCGTCTGCACGGTTCTG
Wnt5a	CAACTGGCAGGACTTTCTCAA	CATCTCCGATGCCGGAACT
Plac8	GCTCAGGCACCAACAGTTATC	GCTGCCACTTGACATCCAAGA
Sfrp1	CAACGTGGGCTACAAGAAGAT	GGCCAGTAGAAGCCGAAGAAC
Ghrl	GCCATGCTGCTGATACTGAG	CCCAGAGGACAGAGGACAAG
Grem1	CTGGGGACCCTACTGCCAA	TTTGCACCAATCTCGCTTCAG
Birc5	GAGGCTGGCTTCATCCACTG	CTTTTTGCTTGTTGTTGGTCTCC

## Sheet: Sheet2
Supplemental Table 4
Human Primers for qPCR amplification
Gene	Forward (5'-3')	Reverse (5'-3')
RPLP0	AGCCCAGAACACTGGTCTC	ACTCAGGATTTCAATGGTGCC
UHRF1	AGGTGGTCATGCTCAACTACA	CACGTTGGCGTAGAGTTCCC
DNMT1	CCTAGCCCCAGGATTACAAGG	ACTCATCCGATTTGGCTCTTTC
DNMT3A	GTCATGTGGTTCGGAGACGG	AGTGTCACTCTCATCGCTGTC
DNMT3B	AGGGAAGACTCGATCCTCGTC	GTGTGTAGCTTAGCAGACTGG
CCL20	GGCGAATCAGAAGCAGCAAGC	CTGCCGTGTGAAGCCCACAA
CSF3	CAGAGCTTCCTGCTCAAGTG	TAGGTGGCACACTCACTCAC
TNFSF9	TCCACCAGCAATGCAGAGTG	CCAAAGCAACAGTCTTTACAACC
CCL5	CCAGCAGTCGTCTTTGTCAC	CTCTGGGTTGGCACACACTT
IL2RB	CAGCGGTGAATGGCACTTC	GGCATGGACTTGGCAGGAA
ACP5	TGAGGACGTATTCTCTGACCG	CACATTGGTCTGTGGGATCTTG
WNT5A	TCGACTATGGCTACCGCTTTG	CACTCTCGTAGGAGCCCTTG
PLAC8	GTGTGACTGTTTCAGCGACTG	CTGCAACTTGACACCCAAGG
SFRP1	ACGTGGGCTACAAGAAGATGG	CAGCGACACGGGTAGATGG
GHRL	GGGCAGAGGATGAACTGGAA	CCTGGCTGTGCTGCTGGTA
GREM1	TCATCAACCGCTTCTGTTACG	GGCTGTAGTTCAGGGCAGTT
BIRC5	AGGACCACCGCATCTCTACAT	AAGTCTGGCTCGTTCTCAGTG

## Sheet: Sheet3
Supplemental Table 4
Primers for ChIP-qPCR amplification
Gene	Forward (5'-3')	Reverse (5'-3')
Ccl20	CCCAAGCAGAAGCCACTTAT	CGATAACTAGTCTCCACGGC
